# Supplementary material for: The 2.1 Å structure of protein F9 and its comparison to L1, two components of the conserved poxvirus entry-fusion complex
Source: Sci Rep. 2018 Nov 14;8:16807. doi: 10.1038/s41598-018-34244-7 (PMC6235832; doi:10.1038/s41598-018-34244-7)
Supplement: Supplementary file 2 — Supplemental table 1 [file 41598_2018_34244_MOESM2_ESM.xlsx]

## Sheet: Sheet1
Percent Identity Matrix - created by Clustal2.1
1	Query_119423	100	100	100	100	100	99	100	100	99	100	99	100	99	99	100	99	98	99	98	97	97	97	92	90	90	81	81	76	53	53	53	52	51	45	45	45	45	44	44	46	49	48	50	50	49	49	54	46
2	gi|66275845|ref|YP_232930.1|	100	100	100	100	100	99	100	100	99	100	99	100	99	99	100	99	98	99	98	97	97	97	92	90	90	81	81	76	53	53	53	52	51	45	45	45	45	44	44	46	49	48	50	50	49	49	54	46
3	gi|325558218|gb|ADZ29598.1|	100	100	100	99	99	100	99	99	99	99	99	99	100	98	99	99	98	99	97	97	97	97	92	91	90	81	81	77	53	54	53	52	50	46	45	45	45	45	44	46	49	47	49	49	49	49	54	46
4	gi|325558002|gb|ADZ29383.1|	100	100	99	100	99	99	99	99	99	99	99	99	99	99	99	99	98	99	97	97	97	97	92	90	90	80	80	76	53	54	53	51	50	45	45	45	45	44	44	46	50	48	50	50	49	49	54	46
5	gi|325514063|gb|ADZ24057.1|	100	100	99	99	100	99	99	99	99	99	99	99	99	98	99	99	98	99	97	97	97	97	92	91	91	81	81	77	53	54	53	52	51	46	45	45	45	45	44	46	50	48	50	50	50	49	54	47
6	gi|1169132833|gb|ARB50282.1|	99	99	100	99	99	100	99	99	98	99	98	99	99	98	99	98	97	98	97	96	96	96	92	90	90	81	81	76	53	53	53	53	51	46	46	46	46	45	45	47	49	48	50	50	49	50	54	47
7	gi|111184232|gb|ABH08152.1|	100	100	99	99	99	99	100	99	99	99	99	99	99	98	99	99	98	99	97	97	97	97	92	90	90	80	80	76	53	53	53	52	51	45	44	44	44	44	43	46	49	48	50	50	49	49	54	46
8	gi|554571866|gb|AGY97569.1|	100	100	99	99	99	99	99	100	100	99	100	99	99	98	99	99	99	100	98	98	98	98	92	90	90	81	81	77	52	54	53	51	50	45	44	44	44	44	43	45	50	48	49	49	49	48	54	47
9	gi|22164637|ref|NP_671550.1|	99	99	99	99	99	98	99	100	100	99	99	99	98	98	99	98	98	99	98	98	98	98	91	89	89	81	81	76	52	53	53	51	50	44	44	44	44	43	43	45	49	48	49	49	48	48	54	47
10	gi|38348914|gb|AAR17890.1|	100	100	99	99	99	99	99	99	99	100	100	99	99	98	99	99	98	100	97	97	97	97	92	90	90	80	80	76	53	53	53	52	51	45	45	45	45	44	44	46	49	48	50	50	49	49	54	46
11	gi|17974954|ref|NP_536468.1|	99	99	99	99	99	98	99	100	99	100	100	99	98	98	99	98	98	100	98	97	97	97	92	90	89	81	81	77	52	54	53	51	50	45	44	44	44	44	43	45	50	48	49	49	49	48	54	47
12	gi|44971400|gb|AAS49750.1|	100	100	99	99	99	99	99	99	99	99	99	100	99	98	99	99	98	99	97	97	97	97	92	90	90	81	81	77	53	54	53	52	51	45	45	45	45	44	44	46	49	48	50	50	50	49	54	47
13	gi|1210076734|emb|SNB49914.1|	99	99	100	99	99	99	99	99	98	99	98	99	100	98	99	98	97	98	97	96	96	96	92	90	90	81	81	76	53	54	53	52	50	46	45	45	45	45	44	46	49	47	49	49	49	49	54	46
14	gi|20178423|ref|NP_619844.1|	99	99	98	99	98	98	98	98	98	98	98	98	98	100	98	98	97	98	97	97	97	97	92	89	89	81	81	76	53	54	54	52	51	46	45	45	45	45	44	47	50	48	50	50	49	49	54	47
15	gi|90660286|gb|ABD97400.1|	100	100	99	99	99	99	99	99	99	99	99	99	99	98	100	99	98	99	97	97	97	97	92	90	90	80	80	76	53	54	53	51	50	45	45	45	45	44	44	46	49	48	50	50	49	49	53	46
16	gi|137849|sp|P24361.1|F9_VACCW	99	99	99	99	99	98	99	99	98	99	98	99	98	98	99	100	98	98	97	96	96	96	91	89	89	80	80	75	53	53	53	51	50	45	44	44	44	44	43	45	49	47	49	49	48	48	53	46
17	gi|18640278|ref|NP_570434.1|	98	98	98	98	98	97	98	99	98	98	98	98	97	97	98	98	100	98	97	96	96	96	92	88	88	81	81	76	52	54	53	52	51	46	45	45	45	45	44	46	50	49	50	50	49	49	55	48
18	gi|113195226|ref|YP_717356.1|	99	99	99	99	99	98	99	100	99	100	100	99	98	98	99	98	98	100	98	97	97	97	91	90	89	81	81	77	53	54	54	52	51	45	45	45	45	44	44	45	49	48	49	49	49	48	54	47
19	gi|9627554|ref|NP_042077.1|	98	98	97	97	97	97	97	98	98	97	98	97	97	97	97	97	97	98	100	100	100	100	91	88	88	81	81	75	52	54	54	51	50	45	44	44	44	44	43	45	50	48	48	48	48	47	54	48
20	gi|94487114|gb|ABF26214.1|	97	97	97	97	97	96	97	98	98	97	97	97	96	97	97	96	96	97	100	100	99	99	91	89	89	81	81	75	53	55	54	51	50	45	44	44	44	44	43	45	50	48	48	48	48	47	54	48
21	gi|544838|gb|AAB29629.1|	97	97	97	97	97	96	97	98	98	97	97	97	96	97	97	96	96	97	100	99	100	99	91	88	88	80	80	75	52	54	54	51	50	45	44	44	44	44	43	45	49	47	48	48	48	47	54	48
22	gi|94489329|gb|ABF28418.1|	97	97	97	97	97	96	97	98	98	97	97	97	96	97	97	96	96	97	100	99	99	100	91	88	88	80	80	75	52	54	53	51	50	44	44	44	44	43	43	45	49	47	48	48	47	47	53	48
23	gi|831934475|ref|YP_009143355.1|	92	92	92	92	92	92	92	92	91	92	92	92	92	92	92	91	92	91	91	91	91	91	100	92	91	82	83	77	54	55	54	53	51	46	45	45	45	45	44	47	50	48	50	50	50	50	54	48
24	gi|1070062745|ref|YP_009282739.1|	90	90	91	90	91	90	90	90	89	90	90	90	90	89	90	89	88	90	88	89	88	88	92	100	96	80	80	75	53	53	53	51	50	45	45	45	45	44	44	47	49	47	48	48	48	48	52	45
25	gi|1070099067|ref|YP_009281793.1|	90	90	90	90	91	90	90	90	89	90	89	90	90	89	90	89	88	89	88	89	88	88	91	96	100	81	81	76	54	54	53	51	50	43	43	43	43	42	42	46	49	47	49	49	48	48	53	45
26	gi|1229243048|gb|AST09440.1|	81	81	81	80	81	81	80	81	81	80	81	81	81	81	80	80	81	81	81	81	80	80	82	80	81	100	99	83	55	57	56	54	54	49	50	48	50	49	49	49	51	50	50	50	49	50	57	50
27	gi|1229242845|gb|AST09238.1|	81	81	81	80	81	81	80	81	81	80	81	81	81	81	80	80	81	81	81	81	80	80	83	80	81	99	100	83	55	57	57	55	55	49	50	48	50	49	49	48	51	50	50	50	50	50	58	50
28	gi|345107212|ref|YP_004821377.1|	76	76	77	76	77	76	76	77	76	76	77	77	76	76	76	75	76	77	75	75	75	75	77	75	76	83	83	100	54	54	54	50	50	45	45	46	45	46	44	45	51	49	50	51	51	52	55	46
29	gi|38229187|ref|NP_938280.1|	53	53	53	53	53	53	53	52	52	53	52	53	53	53	53	53	52	53	52	53	52	52	54	53	54	55	55	54	100	84	85	54	54	49	49	49	49	49	48	51	51	48	48	49	48	50	50	43
30	gi|146746361|gb|ABQ43497.1|	53	53	54	54	54	53	53	54	53	53	54	54	54	54	54	53	54	54	54	55	54	54	55	53	54	57	57	54	84	100	99	55	55	50	51	50	51	51	50	49	54	50	47	48	47	48	50	44
31	gi|12085007|ref|NP_073409.1|	53	53	53	53	53	53	53	53	53	53	53	53	53	54	53	53	53	54	54	54	54	53	54	53	53	56	57	54	85	99	100	55	55	51	52	51	52	52	51	50	53	49	48	48	48	48	50	43
32	gi|62637409|ref|YP_227407.1|	52	52	52	51	52	53	52	51	51	52	51	52	52	52	51	51	52	52	51	51	51	51	53	51	51	54	55	50	54	55	55	100	95	58	58	57	58	57	58	62	56	56	56	55	55	56	52	45
33	gi|115503098|gb|ABI99016.1|	51	51	50	50	51	51	51	50	50	51	50	51	50	51	50	50	51	51	50	50	50	50	51	50	50	54	55	50	54	55	55	95	100	57	57	56	57	57	57	60	56	56	57	56	55	55	51	44
34	gi|15150463|ref|NP_150458.1|	45	45	46	45	46	46	45	45	44	45	45	45	46	46	45	45	46	45	45	45	45	44	46	45	43	49	49	45	49	50	51	58	57	100	100	99	99	98	99	65	54	54	51	52	51	52	44	43
35	gi|22595717|gb|AAN02749.1|	45	45	45	45	45	46	44	44	44	45	44	45	45	45	45	44	45	45	44	44	44	44	45	45	43	50	50	45	49	51	52	58	57	100	100	99	100	99	99	65	54	55	52	52	52	53	44	43
36	gi|557370484|gb|AGZ95339.1|	45	45	45	45	45	46	44	44	44	45	44	45	45	45	45	44	45	45	44	44	44	44	45	45	43	48	48	46	49	50	51	57	56	99	99	100	98	99	98	64	53	53	51	52	52	53	43	43
37	gi|13876676|gb|AAK43564.1|	45	45	45	45	45	46	44	44	44	45	44	45	45	45	45	44	45	45	44	44	44	44	45	45	43	50	50	45	49	51	52	58	57	99	100	98	100	98	99	64	54	54	51	52	51	52	44	43
38	gi|148912901|ref|YP_001293215.1|	44	44	45	44	45	45	44	44	43	44	44	44	45	45	44	44	45	44	44	44	44	43	45	44	42	49	49	46	49	51	52	57	57	98	99	99	98	100	98	64	53	54	52	53	52	53	44	43
39	gi|21492478|ref|NP_659597.1|	44	44	44	44	44	45	43	43	43	44	43	44	44	44	44	43	44	44	43	43	43	43	44	44	42	49	49	44	48	50	51	58	57	99	99	98	99	98	100	64	53	54	51	51	51	52	44	42
40	gi|18640107|ref|NP_570181.1|	46	46	46	46	46	47	46	45	45	46	45	46	46	47	46	45	46	45	45	45	45	45	47	47	46	49	48	45	51	49	50	62	60	65	65	64	64	64	64	100	53	50	52	53	52	53	49	40
41	gi|377830027|ref|YP_005296228.1|	49	49	49	50	50	49	49	50	49	49	50	49	49	50	49	49	50	49	50	50	49	49	50	49	49	51	51	51	51	54	53	56	56	54	54	53	54	53	53	53	100	86	55	55	55	53	45	40
42	gi|1119035593|ref|YP_009329644.1|	48	48	47	48	48	48	48	48	48	48	48	48	47	48	48	47	49	48	48	48	47	47	48	47	47	50	50	49	48	50	49	56	56	54	55	53	54	54	54	50	86	100	55	56	55	54	48	38
43	gi|9633655|ref|NP_051733.1|	50	50	49	50	50	50	50	49	49	50	49	50	49	50	50	49	50	49	48	48	48	48	50	48	49	50	50	50	48	47	48	56	57	51	52	51	51	52	51	52	55	55	100	96	97	93	45	37
44	gi|539191030|gb|AGU99702.1|	50	50	49	50	50	50	50	49	49	50	49	50	49	50	50	49	50	49	48	48	48	48	50	48	49	50	50	51	49	48	48	55	56	52	52	52	52	53	51	53	55	56	96	100	100	93	43	38
45	gi|982818174|gb|AMB18352.1|	49	49	49	49	50	49	49	49	48	49	49	50	49	49	49	48	49	49	48	48	48	47	50	48	48	49	50	51	48	47	48	55	55	51	52	52	51	52	51	52	55	55	97	100	100	93	43	37
46	gi|9633830|ref|NP_051908.1|	49	49	49	49	49	50	49	48	48	49	48	49	49	49	49	48	49	48	47	47	47	47	50	48	48	50	50	52	50	48	48	56	55	52	53	53	52	53	52	53	53	54	93	93	93	100	45	38
47	gi|1215207784|gb|ASK51226.1|	54	54	54	54	54	54	54	54	54	54	54	54	54	54	53	53	55	54	54	54	54	53	54	52	53	57	58	55	50	50	50	52	51	44	44	43	44	44	44	49	45	48	45	43	43	45	100	39
48	gi|1046611009|ref|YP_009268732.1|	46	46	46	46	47	47	46	47	47	46	47	47	46	47	46	46	48	47	48	48	48	48	48	45	45	50	50	46	43	44	43	45	44	43	43	43	43	43	42	40	40	38	37	38	37	38	39	100
49	gi|571797936|ref|YP_008658435.1|	50	50	50	50	50	50	50	50	49	50	50	50	50	50	50	49	48	50	49	49	49	49	49	50	50	49	50	49	42	43	43	41	41	38	38	37	37	36	37	38	38	37	46	43	43	43	38	42
50	gi|1158620706|gb|AQY16587.1|	40	40	40	40	40	41	40	41	41	40	41	40	40	40	40	40	41	41	41	41	41	40	40	41	40	41	41	40	34	37	37	36	38	34	34	34	33	33	33	33	38	35	36	35	35	35	35	39
51	gi|9628948|ref|NP_043967.1|	40	40	40	40	40	41	40	41	41	40	41	40	40	40	40	40	41	41	41	41	41	40	41	41	40	41	41	39	34	38	37	37	39	35	35	35	34	34	34	33	39	36	36	35	35	36	34	40
52	gi|115531700|ref|YP_784226.1|	35	35	35	35	35	36	35	35	35	35	35	35	35	35	35	34	35	36	35	35	35	34	35	35	35	35	35	33	29	31	30	30	32	26	26	25	25	25	25	24	29	29	32	30	30	29	29	30
53	gi|659488485|ref|YP_009046346.1|	38	38	38	38	38	39	38	38	38	38	38	38	38	37	38	38	38	38	38	38	38	38	37	39	38	38	38	39	40	40	40	36	34	34	34	33	34	34	34	32	34	33	31	33	32	32	34	37
54	gi|659488247|ref|YP_009046109.1|	37	37	38	37	37	38	37	38	38	37	38	38	38	37	37	37	37	38	38	38	38	37	37	39	38	38	38	38	39	39	39	35	33	34	35	34	35	34	34	33	33	32	30	32	32	32	34	37
55	gi|9634782|ref|NP_039075.1|	38	38	39	38	38	39	38	39	39	38	39	39	39	38	38	38	39	39	39	39	39	38	38	39	39	39	39	39	40	40	40	37	35	35	35	34	35	35	35	34	34	32	31	33	33	33	34	38
56	gi|1173596604|gb|ARE67656.1|	32	32	32	32	32	33	32	32	32	32	32	32	32	31	32	32	33	32	32	32	32	32	32	33	32	34	34	33	35	37	37	32	30	32	33	32	33	32	32	29	33	32	30	32	32	32	32	37
57	gi|40556077|ref|NP_955162.1|	32	32	32	32	32	32	32	32	32	32	32	32	32	31	32	32	33	32	32	32	32	32	32	33	32	33	33	33	35	35	35	32	30	31	31	30	31	31	31	31	32	31	30	32	32	32	30	36
58	gi|946699624|ref|YP_009177103.1|	31	31	31	31	31	32	31	31	31	31	31	31	31	31	31	31	32	31	32	32	32	31	32	33	33	33	32	32	34	36	35	32	31	33	33	33	33	33	33	32	32	32	30	31	31	31	32	36
59	gi|1215835429|ref|YP_009389413.1|	29	29	29	29	29	29	29	29	29	29	29	29	29	29	29	28	29	30	29	29	29	29	29	29	29	30	30	28	24	26	27	25	25	22	21	22	21	22	21	23	25	26	29	28	28	27	23	29
60	gi|28261211|gb|AAO31709.1|	31	31	31	31	31	31	31	31	31	31	31	32	31	31	31	31	30	31	30	30	30	30	32	32	31	29	29	26	24	25	25	26	27	21	21	21	20	20	20	23	28	28	29	28	28	27	22	29
61	gi|806824981|gb|AKC03555.1|	30	30	30	30	30	30	30	30	30	30	30	31	30	30	30	30	29	30	29	29	29	29	31	31	30	27	28	25	23	24	24	24	24	20	20	20	19	19	19	22	27	27	28	27	27	26	21	28
62	gi|41057566|ref|NP_958039.1|	31	31	31	31	31	31	31	30	30	31	30	31	31	30	31	30	30	31	30	30	30	29	31	31	31	28	29	26	24	25	24	25	25	21	20	21	20	20	20	22	27	28	29	28	28	27	22	29
63	gi|806824721|gb|AKC03297.1|	31	31	31	31	31	31	31	30	30	31	30	31	31	30	31	30	30	31	30	30	30	29	31	31	31	28	29	26	24	25	24	25	25	21	20	21	20	20	20	22	27	28	29	28	28	27	22	29
64	gi|28261202|gb|AAO31701.1|	29	29	29	29	29	29	29	28	28	29	28	29	29	29	29	28	27	28	28	28	28	28	29	30	29	28	28	26	24	25	25	24	24	22	21	22	21	21	21	24	25	24	29	29	29	27	23	27
65	gi|576864655|gb|AHH34314.1|	30	30	30	30	30	30	30	29	29	30	29	30	30	30	30	29	28	29	29	29	29	29	30	31	30	28	28	27	25	26	26	25	25	22	21	22	21	21	21	24	26	24	28	28	28	27	24	27
66	gi|632123611|gb|AHZ33829.1|	29	29	29	29	29	29	29	29	29	29	29	30	29	29	29	28	28	29	29	29	29	28	30	30	29	28	28	27	25	26	25	24	24	22	21	22	21	21	21	24	25	25	29	29	29	28	23	27
67	gi|915529|gb|AAA86391.1|	29	29	29	29	29	29	29	28	28	29	28	29	29	29	29	28	27	28	28	28	28	28	29	30	29	28	28	26	25	26	26	24	24	22	22	23	21	22	21	24	26	25	29	29	29	27	24	27
68	gi|41018618|gb|AAR98226.1|	29	29	29	29	29	29	29	28	28	29	28	29	29	29	29	28	27	28	28	28	28	28	29	29	29	27	27	26	25	26	26	25	25	22	21	22	21	21	21	25	27	25	28	28	28	26	24	26
69	gi|913204007|gb|AKU76621.1|	29	29	29	29	29	29	29	28	28	29	28	29	29	29	29	28	27	28	28	28	28	28	29	29	28	27	27	26	25	25	25	24	24	22	22	23	21	22	21	24	25	24	29	29	29	27	23	27
70	gi|913204395|gb|AKU77006.1|	28	28	28	28	28	28	28	28	28	28	28	29	28	28	28	27	27	28	28	28	28	27	29	29	28	27	27	26	24	25	24	23	24	22	22	22	21	22	21	23	24	23	27	27	27	26	22	28
71	gi|41057194|ref|NP_957908.1|	29	29	29	29	29	29	29	28	28	29	28	29	29	29	29	28	27	28	28	28	28	28	29	30	29	27	27	26	25	25	24	24	25	22	21	22	21	21	21	23	24	23	27	27	27	26	22	28
72	gi|913204140|gb|AKU76753.1|	30	30	30	30	30	30	30	29	29	30	29	30	30	30	30	29	28	29	29	29	29	29	30	31	30	28	28	27	25	26	25	25	25	22	22	22	21	22	21	25	25	24	28	28	28	27	23	27
73	gi|913204266|gb|AKU76878.1|	30	30	30	30	30	30	30	29	29	30	29	30	30	30	30	29	28	29	29	29	29	29	30	31	30	28	28	27	25	26	25	25	25	22	22	22	21	22	21	24	25	24	28	28	28	26	24	27
74	gi|289183766|ref|YP_003457307.1|	29	29	29	29	29	29	29	28	28	29	28	29	29	29	29	28	27	28	28	28	28	28	29	30	29	28	28	26	25	26	26	25	25	23	22	23	22	22	22	25	25	25	29	29	29	27	24	29
75	gi|288804230|gb|ADC53896.1|	29	29	29	29	29	29	29	29	29	29	29	30	29	29	29	28	28	29	29	29	29	28	30	30	30	27	27	27	26	27	27	25	26	23	22	23	22	22	22	26	26	24	29	29	29	27	24	28
76	gi|738809510|ref|YP_009112870.1|	29	29	29	29	29	29	29	29	29	29	28	29	29	29	29	29	28	28	28	28	28	28	29	29	30	29	28	27	24	25	24	23	24	20	20	20	19	20	19	23	25	23	28	28	28	27	20	29
77	gi|582973317|ref|YP_009001691.1|	24	24	24	24	25	25	24	24	24	24	24	24	24	24	24	24	25	24	23	23	23	23	25	24	25	25	25	23	24	24	24	24	24	19	19	18	19	18	19	19	19	20	18	17	17	17	22	24
78	gi|506498247|ref|YP_008004044.1|	27	27	27	27	27	28	27	27	27	27	27	27	27	26	27	27	28	27	26	26	26	26	28	28	28	26	26	25	29	27	27	25	24	22	22	21	21	21	21	23	24	24	22	21	21	22	27	26
79	gi|506498553|ref|YP_008004349.1|	28	28	28	28	28	29	28	28	29	28	28	28	28	28	28	28	29	28	28	28	28	28	28	28	28	27	27	26	27	26	27	25	24	22	22	22	22	22	22	23	21	21	21	21	21	20	25	25
80	gi|506498856|ref|YP_008004650.1|	28	28	28	28	28	28	28	28	28	28	28	28	28	27	28	28	28	28	27	27	27	27	28	27	28	27	27	25	27	25	26	25	24	22	22	22	22	22	22	23	21	22	20	20	20	20	26	24
81	gi|9964557|ref|NP_065025.1|	29	29	29	29	29	30	29	29	30	29	29	29	29	29	29	29	30	29	29	29	29	29	29	30	30	30	30	29	29	27	27	27	26	23	23	23	23	23	23	24	23	23	24	22	22	22	27	26
82	gi|506497986|ref|YP_008003785.1|	28	28	28	28	28	28	28	28	27	28	28	28	28	27	28	28	28	28	27	27	27	27	27	27	27	28	28	27	28	27	28	25	24	23	23	23	23	23	23	22	24	24	22	21	21	22	28	24
83	gi|9631330|ref|NP_048165.1|	26	26	26	27	26	27	26	26	26	26	26	27	26	27	26	26	27	26	25	25	25	25	27	26	26	27	27	25	25	24	24	22	23	21	21	20	20	20	21	20	20	21	23	21	21	22	26	27
84	gi|51317197|gb|AAT99854.1|	21	21	21	21	21	22	21	21	21	21	21	21	21	20	21	20	21	21	19	19	19	20	22	22	21	22	22	22	20	21	21	23	22	22	23	22	22	22	23	21	25	26	21	21	21	21	24	24
85	Query_247142	20	20	20	20	20	20	20	20	20	20	20	20	20	20	20	20	20	20	20	20	20	20	20	21	21	21	21	21	19	20	19	18	17	22	22	21	22	21	21	19	18	18	19	18	18	18	17	22
86	gi|66275885|ref|YP_232970.1|	20	20	20	20	20	20	20	20	20	20	20	20	20	20	20	20	20	20	20	20	20	20	20	21	21	21	21	21	19	20	19	18	17	22	22	21	22	21	21	19	18	18	19	18	18	18	17	22
87	gi|113195268|ref|YP_717398.1|	20	20	20	20	20	20	20	20	20	20	20	20	20	20	20	20	20	20	20	20	20	20	20	21	21	21	21	21	19	20	19	18	17	22	22	21	22	21	21	19	18	18	19	18	18	18	17	22
88	gi|1210075651|emb|SNB56540.1|	20	20	20	20	20	20	20	20	20	20	20	20	20	20	20	20	20	20	20	20	20	20	20	21	21	21	21	21	19	20	19	18	17	22	22	21	22	21	21	19	18	18	19	18	18	18	17	22
89	gi|1210075080|emb|SNB57671.1|	21	21	21	21	21	21	20	21	21	21	21	21	21	20	21	21	21	21	21	21	21	21	20	20	20	21	21	21	19	19	19	17	16	22	22	21	22	21	21	19	18	18	20	19	19	19	17	22
90	gi|732554838|gb|AIZ72837.1|	20	20	20	20	20	20	20	20	20	20	20	20	20	20	20	20	20	20	20	20	20	20	20	21	21	21	21	21	19	20	19	18	17	22	22	21	22	21	21	19	18	18	19	18	18	18	17	22
91	gi|9627594|ref|NP_042117.1|	20	20	20	20	20	20	20	20	20	20	20	20	20	20	20	20	20	20	20	20	20	20	20	21	21	21	21	21	19	20	19	18	17	22	22	21	22	21	21	19	18	18	19	18	18	18	17	22
92	gi|90660326|gb|ABD97440.1|	20	20	20	20	20	20	20	20	20	20	20	20	20	20	20	20	20	20	20	20	20	20	20	21	21	21	21	21	19	20	19	18	17	22	22	21	22	21	21	19	18	18	19	18	18	18	17	22
93	gi|325558042|gb|ADZ29423.1|	20	20	20	20	20	20	20	20	20	20	20	20	20	20	20	20	20	20	20	20	20	20	20	21	21	21	21	21	19	20	19	18	17	22	22	21	22	21	21	19	18	18	19	18	18	18	17	22
94	gi|20178464|ref|NP_619885.1|	20	20	20	20	20	20	20	20	20	20	20	20	20	20	20	20	20	20	20	20	20	20	20	21	21	21	21	21	19	20	19	18	17	22	22	21	22	21	21	19	18	18	19	18	18	18	17	22
95	gi|1143682|emb|CAA53878.1|	20	20	20	20	20	20	20	20	20	20	20	20	20	20	20	20	20	20	20	20	20	20	20	21	21	21	21	21	19	20	19	18	17	22	22	21	22	21	21	19	18	18	19	18	18	18	17	22
96	gi|29029580|gb|AAN78221.1|	20	20	20	20	20	20	19	20	20	20	20	20	20	19	20	20	20	20	20	20	20	20	19	20	20	20	20	20	19	19	19	17	16	21	21	20	21	20	20	18	19	18	19	18	18	18	17	22
97	gi|17974993|ref|NP_536507.1|	20	20	20	20	20	20	19	20	20	20	20	20	20	19	20	20	20	20	20	20	20	20	19	20	20	20	20	20	19	19	19	17	16	21	21	20	21	20	20	18	19	18	19	18	18	18	17	22
98	gi|300872703|gb|ADK39105.1|	20	20	20	20	20	20	19	20	20	20	20	20	20	19	20	20	20	20	20	20	20	20	19	20	20	20	20	20	19	19	19	17	16	21	21	20	21	20	20	18	19	18	19	18	18	18	17	22
99	gi|562817396|gb|AHB35726.1|	20	20	20	20	20	20	20	20	20	20	20	20	20	20	20	20	20	20	20	20	20	20	20	21	21	21	21	21	19	20	19	18	17	22	22	21	22	21	21	19	18	18	19	18	18	18	17	22
100	gi|661921024|gb|AIE40517.1|	20	20	20	20	20	20	19	20	20	20	20	20	20	19	20	20	20	20	20	20	20	20	19	20	20	20	20	20	19	19	19	17	16	21	21	20	21	20	20	18	19	18	19	18	18	18	17	22
101	gi|1210074512|emb|SNB53955.1|	20	20	20	20	20	20	19	20	20	20	20	20	20	19	20	20	20	20	20	20	20	20	19	20	20	21	21	20	19	20	19	18	17	21	21	20	21	20	20	19	18	18	19	18	18	18	17	22
102	gi|6969736|gb|AAF33948.1|	20	20	20	20	20	20	20	20	20	20	20	20	20	20	20	20	20	20	20	20	20	20	20	21	21	21	21	21	19	20	19	18	17	22	22	21	22	21	21	19	18	18	19	18	18	18	17	22
103	gi|22164677|ref|NP_671590.1|	20	20	20	20	20	20	20	20	20	20	20	20	20	20	20	20	20	20	20	20	20	20	20	21	21	21	21	21	19	20	19	18	17	22	22	21	22	21	21	19	18	18	19	18	18	18	17	22
104	gi|1070062787|ref|YP_009282781.1|	20	20	20	20	20	20	19	20	20	20	20	19	20	19	20	20	20	20	20	20	20	20	19	20	20	20	20	20	19	19	19	17	16	22	22	21	22	21	21	19	18	18	19	18	18	18	17	21
105	gi|18640320|ref|NP_570476.1|	20	20	20	20	20	20	20	20	20	20	20	20	20	20	20	20	21	20	20	20	20	20	20	21	21	21	21	21	20	20	20	18	17	22	22	21	22	21	21	19	19	18	19	18	18	18	18	23
106	gi|1070099109|ref|YP_009281835.1|	20	20	20	20	20	20	19	20	20	20	20	19	20	19	20	20	20	20	20	20	20	20	19	20	20	20	20	20	19	19	19	17	16	22	22	21	22	21	21	19	18	18	19	18	18	18	17	21
107	gi|831934516|ref|YP_009143396.1|	19	19	19	19	19	19	19	19	19	19	19	19	19	19	19	19	20	19	19	19	19	19	19	19	19	20	20	20	20	20	20	18	17	22	22	21	22	21	21	19	18	18	20	19	19	19	17	21
108	gi|345107256|ref|YP_004821421.1|	20	20	20	20	20	20	20	20	20	20	20	21	20	20	20	20	21	20	21	21	21	21	21	19	21	22	23	20	22	21	21	20	19	23	23	22	23	22	22	18	20	19	21	20	20	20	19	22
109	gi|1236513682|ref|YP_009408468.1|	21	21	21	21	21	21	21	21	21	21	21	21	21	21	21	21	22	21	21	21	21	21	21	20	21	21	21	20	20	21	21	20	19	24	24	23	24	23	23	19	20	19	20	19	19	20	19	21
110	gi|1236513479|ref|YP_009408266.1|	21	21	21	21	21	21	20	21	21	21	21	21	21	20	21	21	21	21	21	21	21	21	21	20	21	21	21	20	21	22	21	20	19	23	23	23	23	23	22	19	20	19	20	20	20	20	19	21
111	gi|377829969|ref|YP_005296264.1|	18	18	18	18	18	18	18	18	18	18	18	19	18	18	18	18	19	18	18	18	18	18	18	17	18	19	20	20	20	19	20	19	18	24	24	23	24	23	23	17	19	18	19	18	18	18	20	20
112	gi|1119035641|ref|YP_009329692.1|	17	17	16	17	17	16	17	17	17	17	17	17	16	17	16	17	17	17	17	17	17	17	17	16	17	18	19	18	18	16	17	18	17	22	22	21	22	21	21	17	20	19	20	19	19	18	19	19
113	gi|115503135|gb|ABI99053.1|	17	17	17	17	17	17	17	17	17	17	17	18	17	17	17	17	17	17	17	17	17	17	18	18	18	18	18	20	18	18	18	17	16	23	23	23	23	23	22	16	20	20	19	18	18	18	19	20
114	gi|62637446|ref|YP_227444.1|	17	17	17	17	17	17	17	17	17	17	17	18	17	17	17	17	17	17	17	17	17	17	18	18	18	18	18	20	18	18	18	17	16	23	23	23	23	23	22	16	20	20	19	18	18	18	19	20
115	gi|148912937|ref|YP_001293251.1|	16	16	16	16	16	16	16	16	16	16	16	17	16	16	16	16	17	17	16	16	16	16	18	18	17	17	18	20	19	19	19	17	16	23	23	24	23	24	23	18	21	19	21	20	20	20	19	17
116	gi|154268989|gb|ABS72327.1|	16	16	16	16	16	16	16	16	16	16	16	17	16	16	16	16	17	17	16	16	16	16	18	18	17	17	18	20	19	19	19	17	16	23	23	24	23	24	23	18	21	19	21	20	20	20	19	17
117	gi|15150499|ref|NP_150494.1|	16	16	16	16	16	16	15	16	16	16	16	16	16	15	16	16	16	16	16	16	16	16	17	17	16	17	17	20	19	19	19	17	16	23	23	24	23	24	23	18	21	19	21	20	20	20	18	17
118	gi|21492513|ref|NP_659632.1|	16	16	16	16	16	16	15	16	16	16	16	16	16	15	16	16	16	16	16	16	16	16	17	17	16	17	17	20	19	19	19	18	17	24	24	24	23	24	23	19	22	20	23	22	22	21	18	18
119	gi|18640143|ref|NP_570217.1|	16	16	16	16	16	16	16	16	16	16	16	16	16	15	16	16	16	16	16	16	16	16	16	16	16	17	18	19	18	18	18	19	17	22	22	22	21	22	21	17	20	19	20	19	19	19	19	19
120	gi|38229222|ref|NP_938315.1|	18	18	19	18	18	19	18	18	18	18	18	18	19	18	18	18	18	18	18	18	18	18	19	20	19	19	19	21	19	19	19	20	18	24	24	24	23	24	23	19	20	20	21	20	20	20	19	19
121	gi|12085043|ref|NP_073445.1|	19	19	19	19	19	19	19	19	19	19	19	19	19	19	19	19	19	19	19	19	19	19	19	18	20	18	19	21	19	19	20	20	19	23	23	23	22	23	22	19	21	21	20	20	20	20	19	19
122	gi|1237089682|ref|YP_009408015.1|	17	17	17	17	17	17	17	17	17	17	17	18	17	17	17	17	18	17	17	17	17	17	17	17	17	18	18	20	17	19	18	16	16	22	22	23	22	23	21	16	21	19	21	20	20	19	19	20
123	gi|539191066|gb|AGU99738.1|	17	17	17	17	17	17	16	17	17	17	17	17	17	16	17	17	17	17	17	17	17	17	18	18	18	17	18	20	20	21	21	16	15	20	20	20	20	20	19	13	18	17	19	17	17	18	16	21
124	gi|9633691|ref|NP_051769.1|	17	17	17	17	17	17	16	17	17	17	17	17	17	16	17	17	17	17	17	17	17	17	18	18	18	17	18	20	20	20	21	16	16	20	20	20	20	20	19	13	18	18	19	17	17	17	17	21
125	gi|9633864|ref|NP_051944.1|	17	17	17	17	17	17	16	17	17	17	17	17	17	16	17	17	17	17	17	17	17	17	18	18	18	18	18	21	21	21	22	17	16	20	20	21	20	21	19	14	18	17	20	18	18	18	17	22
126	gi|571797980|ref|YP_008658479.1|	18	18	18	18	19	18	18	18	18	18	18	18	18	18	18	18	18	18	18	18	18	18	18	18	19	17	18	19	19	19	20	21	20	22	22	22	22	22	21	20	18	17	21	20	20	20	17	20
127	gi|1158620761|gb|AQY16642.1|	23	23	22	23	22	22	22	23	23	23	23	22	22	23	23	23	23	23	23	23	23	23	21	21	21	21	21	20	21	22	22	21	21	22	22	22	22	21	21	19	19	19	21	19	19	19	19	23
128	gi|9629001|ref|NP_044020.1|	23	23	22	23	22	22	22	23	23	23	23	22	22	23	23	23	23	23	23	23	23	23	21	21	21	21	21	20	21	22	22	20	20	22	22	22	22	21	21	19	19	19	21	19	19	20	20	23
129	gi|659488260|ref|YP_009046122.1|	24	24	23	24	23	23	23	24	24	24	24	24	23	24	24	24	23	24	24	24	24	24	22	21	23	22	23	21	22	22	22	21	21	20	20	20	20	19	19	20	19	19	20	19	19	19	19	22
130	gi|659488498|ref|YP_009046359.1|	24	24	24	24	24	24	24	24	24	24	24	24	24	24	24	24	24	24	25	25	25	25	22	22	23	23	23	21	22	22	23	21	21	21	20	20	20	20	19	20	18	18	20	18	18	19	19	22
131	gi|9634798|ref|NP_039091.1|	24	24	24	24	24	24	24	24	24	24	24	24	24	24	24	24	24	24	25	25	25	25	22	22	23	23	23	21	22	22	23	21	21	20	20	20	20	19	19	20	19	19	20	19	19	19	19	22
132	gi|221404|dbj|BAA00225.1|	24	24	24	24	24	24	24	24	24	24	24	24	24	24	24	24	24	24	25	25	25	25	22	22	23	23	23	21	22	22	23	21	21	20	20	20	20	19	19	20	19	19	20	19	19	19	19	22
133	gi|1173596344|gb|ARE67397.1|	22	22	22	22	22	22	22	22	22	22	22	22	22	22	22	22	22	22	23	23	23	23	21	20	21	22	22	20	20	20	20	22	21	20	20	20	20	19	19	20	19	20	20	20	20	20	20	22
134	gi|40556111|ref|NP_955196.1|	22	22	21	22	21	21	22	22	22	22	22	22	21	22	22	22	21	22	22	22	22	22	20	20	21	21	22	20	20	19	20	21	20	20	20	20	20	19	19	20	19	20	20	20	20	20	20	22
135	gi|1174036708|gb|ARF02733.1|	22	22	22	22	22	22	22	22	22	22	22	22	22	22	22	22	22	22	22	22	22	22	21	20	21	21	22	22	20	21	21	21	20	20	20	21	20	20	19	20	19	19	20	20	20	20	18	20
136	gi|946699633|ref|YP_009177112.1|	22	22	22	22	22	22	22	22	22	22	22	22	22	22	22	22	22	22	22	22	22	22	21	21	21	20	21	20	21	22	22	20	19	23	22	23	22	22	21	20	19	19	20	19	19	19	19	20
137	gi|1046611057|ref|YP_009268780.1|	20	20	20	20	20	20	20	20	20	20	20	21	20	20	20	20	21	20	21	21	21	21	20	20	21	20	21	20	18	20	20	21	20	18	18	18	18	18	18	17	18	18	18	17	17	17	20	23
138	gi|288804151|gb|ADC53817.1|	21	21	21	21	21	21	21	21	21	21	21	22	21	21	21	21	22	21	21	21	21	21	21	19	21	20	20	20	17	19	19	21	20	20	20	19	20	19	19	18	19	21	21	20	20	20	20	23
139	gi|289183811|ref|YP_003457352.1|	21	21	21	21	21	21	20	21	21	21	21	21	21	20	21	21	21	21	21	21	20	21	21	20	22	20	20	20	18	20	20	21	21	19	19	19	19	19	18	18	20	20	20	20	20	19	20	22
140	gi|913203922|gb|AKU76536.1|	20	20	20	20	20	20	19	20	20	20	20	20	20	19	20	20	20	20	20	20	20	20	20	19	21	19	20	19	17	19	19	21	19	19	19	18	19	18	18	18	19	20	20	19	19	18	21	21
141	gi|41057110|ref|NP_957824.1|	20	20	20	20	20	20	19	20	20	20	20	20	20	19	20	20	20	20	20	20	20	20	20	19	21	19	20	19	17	19	19	21	19	19	19	18	19	18	18	18	19	20	20	19	19	18	21	21
142	gi|632123526|gb|AHZ33744.1|	20	20	20	20	20	20	19	20	20	20	20	20	20	19	20	20	20	20	20	20	20	20	20	19	21	19	20	19	17	19	19	21	19	19	19	18	19	18	18	18	19	20	20	19	19	18	21	21
143	gi|41018534|gb|AAR98142.1|	20	20	20	20	20	20	19	20	20	20	20	20	20	19	20	20	20	20	20	20	20	20	20	19	21	19	20	19	17	19	19	21	19	19	19	18	19	18	18	18	19	20	20	19	19	18	21	21
144	gi|74230759|gb|ABA00564.1|	20	20	20	20	20	20	20	20	20	20	20	21	20	20	20	20	21	20	20	20	20	21	20	20	21	20	20	19	18	20	20	21	20	19	19	19	19	19	18	19	19	19	19	18	18	19	21	22
145	gi|325073842|gb|ADY76895.1|	19	19	19	19	19	19	19	19	19	19	19	20	19	19	19	19	20	19	19	19	19	20	19	19	20	19	19	18	17	19	19	20	19	18	18	18	18	18	18	18	19	19	19	18	18	18	21	21
146	gi|738809426|ref|YP_009112786.1|	21	21	21	21	21	21	20	21	21	21	21	21	21	20	21	21	21	21	20	20	20	20	20	19	21	20	20	20	18	20	20	20	19	18	18	19	18	19	18	17	19	20	21	20	20	20	20	22
147	gi|41057483|ref|NP_957956.1|	19	19	19	19	19	19	18	19	19	19	19	19	19	18	19	19	19	19	19	19	19	19	18	19	19	20	20	19	19	22	21	20	19	20	20	20	20	20	19	17	19	19	20	19	19	18	19	22
148	gi|806824899|gb|AKC03473.1|	19	19	19	19	19	19	18	19	19	19	19	19	19	18	19	19	19	19	19	19	19	19	18	19	19	20	20	19	19	22	21	20	19	20	20	20	20	20	19	17	19	19	20	19	19	18	19	22
149	gi|806824640|gb|AKC03216.1|	19	19	19	19	19	19	18	19	19	19	19	19	19	18	19	19	19	19	19	19	19	19	18	19	19	19	20	18	18	21	20	20	19	19	19	20	19	20	18	17	18	20	19	18	18	17	20	22
150	gi|1215835349|ref|YP_009389333.1|	19	19	19	19	19	19	18	19	19	19	19	19	19	18	19	19	19	19	19	19	19	19	18	18	20	18	18	19	18	20	20	20	19	19	19	20	19	20	18	19	18	19	21	20	20	20	20	21
151	gi|115531746|ref|YP_784272.1|	22	22	22	22	21	22	22	21	21	22	21	21	22	22	22	21	22	21	22	22	22	22	22	22	21	20	21	22	21	22	22	21	21	22	22	22	22	22	21	20	20	18	21	20	20	20	19	22
152	gi|9964531|ref|NP_064999.1|	14	14	14	14	14	14	14	14	14	14	14	14	14	14	14	14	15	15	15	15	15	15	14	13	14	15	15	15	16	15	16	18	19	17	17	17	17	17	17	19	20	20	20	19	19	18	16	20
153	gi|506498821|ref|YP_008004615.1|	16	16	16	16	16	16	16	16	16	16	16	16	16	16	16	16	16	17	17	17	17	17	14	15	14	15	16	13	15	15	16	16	17	18	18	18	18	18	18	19	18	19	19	19	19	20	14	19
154	gi|506498520|ref|YP_008004316.1|	16	16	16	16	16	16	16	16	16	16	16	16	16	16	16	16	16	17	17	17	17	17	14	15	14	15	16	13	15	15	16	16	17	18	18	18	18	18	18	18	18	19	19	19	19	20	14	19
155	gi|506498161|ref|YP_008003958.1|	16	16	16	16	16	16	16	16	16	16	16	17	16	16	16	16	17	17	16	16	16	16	17	16	16	18	19	16	19	20	20	18	19	21	21	20	21	21	20	18	19	18	20	19	19	20	18	22
156	gi|506497958|ref|YP_008003757.1|	17	17	16	17	17	16	17	17	17	17	17	17	17	17	17	17	17	17	17	17	17	17	16	16	15	17	17	15	17	17	18	17	18	18	18	18	18	18	17	18	19	18	18	17	17	17	15	22
157	gi|582973196|ref|YP_009001570.1|	16	16	16	16	17	16	16	16	16	16	16	17	16	17	16	16	17	17	16	16	16	16	15	15	15	17	17	16	17	16	17	20	21	20	20	19	19	19	19	20	18	19	20	19	19	19	19	20
158	gi|9631378|ref|NP_048254.1|	16	16	15	16	16	15	16	16	16	16	16	15	15	16	16	16	16	16	17	17	17	17	16	15	16	18	18	15	17	19	19	19	20	20	20	19	19	19	19	19	18	20	20	18	18	18	19	21
159	gi|918014487|ref|YP_009162469.1|	19	19	20	19	19	20	19	19	19	19	19	19	19	19	19	19	20	20	19	19	19	19	19	20	21	23	23	21	21	19	20	21	20	21	21	20	21	20	21	21	18	19	15	14	14	15	19	21
160	gi|918014482|ref|YP_009162464.1|	21	21	21	21	21	21	21	21	21	21	21	22	21	21	21	21	22	21	21	21	21	21	23	21	22	20	21	22	20	20	20	19	19	18	18	18	18	18	18	20	19	19	22	22	22	22	17	21
		Query_119423	gi|66275845|ref|YP_232930.1|	gi|325558218|gb|ADZ29598.1|	gi|325558002|gb|ADZ29383.1|	gi|325514063|gb|ADZ24057.1|	gi|1169132833|gb|ARB50282.1|	gi|111184232|gb|ABH08152.1|	gi|554571866|gb|AGY97569.1|	gi|22164637|ref|NP_671550.1|	gi|38348914|gb|AAR17890.1|	gi|17974954|ref|NP_536468.1|	gi|44971400|gb|AAS49750.1|	gi|1210076734|emb|SNB49914.1|	gi|20178423|ref|NP_619844.1|	gi|90660286|gb|ABD97400.1|	gi|137849|sp|P24361.1|F9_VACCW	gi|18640278|ref|NP_570434.1|	gi|113195226|ref|YP_717356.1|	gi|9627554|ref|NP_042077.1|	gi|94487114|gb|ABF26214.1|	gi|544838|gb|AAB29629.1|	gi|94489329|gb|ABF28418.1|	gi|831934475|ref|YP_009143355.1|	gi|1070062745|ref|YP_009282739.1|	gi|1070099067|ref|YP_009281793.1|	gi|1229243048|gb|AST09440.1|	gi|1229242845|gb|AST09238.1|	gi|345107212|ref|YP_004821377.1|	gi|38229187|ref|NP_938280.1|	gi|146746361|gb|ABQ43497.1|	gi|12085007|ref|NP_073409.1|	gi|62637409|ref|YP_227407.1|	gi|115503098|gb|ABI99016.1|	gi|15150463|ref|NP_150458.1|	gi|22595717|gb|AAN02749.1|	gi|557370484|gb|AGZ95339.1|	gi|13876676|gb|AAK43564.1|	gi|148912901|ref|YP_001293215.1|	gi|21492478|ref|NP_659597.1|	gi|18640107|ref|NP_570181.1|	gi|377830027|ref|YP_005296228.1|	gi|1119035593|ref|YP_009329644.1|	gi|9633655|ref|NP_051733.1|	gi|539191030|gb|AGU99702.1|	gi|982818174|gb|AMB18352.1|	gi|9633830|ref|NP_051908.1|	gi|1215207784|gb|ASK51226.1|	gi|1046611009|ref|YP_009268732.1|
[truncated: 112 more columns]
